# Supplementary material for: Evaluation of the Efficacy of the Addition of a Combination of Pyrimidine Nucleotides and Vitamin B1 and B12 to Standard Treatment in the Management of Painful Radiculopathy and in the Quality of Life of Patients
Source: Nutrients. 2024 Dec 4;16(23):4187. doi: 10.3390/nu16234187 (PMC11644542; doi:10.3390/nu16234187)
Supplement: Supplementary file 1 [file nutrients-16-04187-s001.zip]

Archive with 1 entries (1 files):
- nutrients-3300128-supplementary.pdf
